# Supplementary material for: Partial in vivo reprogramming enables injury-free intestinal regeneration via autonomous Ptgs1 induction
Source: Sci Adv. 2023 Nov 24;9(47):eadi8454. doi: 10.1126/sciadv.adi8454 (PMC10672161; doi:10.1126/sciadv.adi8454)
Supplement: Supplementary file 2 — Table S1 [file sciadv.adi8454_table_s1.zip › adi8454_Table_S1.xlsx]

## Sheet: Sheet 1
Signature Name	Fetal Signatures	Yap Signature 1	Yap Signature 2	Prostaglandin Synthesis and Regulation	Upregulated genes by PGE2	Downregulated genes by EP4 KO
Citation	Yui et al., Cell Stem Cell, 2018	Barry et al., Nature, 2012	Gregorieff et al., Nature, 2015	WikiPathways (2021, Human)	Li et al., eBioMedicine, 2018	Matsumoto et al., Scientific Reports, 2019
Number of Genes	1275	394	445	67	128	344
	Mapre2	LOC641050	Krt17	Ptger4	Aldh3b1	Rbfox3
	Ttr	Gm10345	Osbpl3	Ppargc1b	Plaur	Gm5126
	Magee1	Parp12	Nceh1	Edn1	Sema3b	Necab2
	Dio3	Reps2	Krt9	Ednrb	Rtel1	Zfp454
	Slc39a6	Ick	Mcam	Ptgfr	Dkk3	Gm15217
	Arhgef3	Gm13375	Baiap2	Abcc4	Fstl3	Ccdc18
	Asap1	Tmem128	Pdgfb	Ednra	Trpm5	3110021N24Rik
	Btn1a1	Ptk6	Suox	Anxa5	Rhobtb1	Gm33374
	Bik	Krtap2-4	Rapgef2	Prl	Ntn4	Cyct
	Fos	St6galnac4	Tagln2	Prl3d1	Cacng4	Ankrd34a
	Ctsf	Duox2	Flot2	Prl3d2	Mcam	Gm11541
	Trex2	C1qb	Krt16	Prl3d3	Map2	Clu
	Capsl	Sh2d1b1	Capn13	Prl3c1	Edn1	4930570G19Rik
	Ttll1	Rassf8	Myo1h	Prl3b1	Cxcl3	Tcp11l1
	BC048507	Plac9	Tbc1d2	Prl3a1	Col16a1	Tmprss12
	Tmed8	Aplp1	Ncrna00085	Prl6a1	P3h2	Trpd52l3
	Arhgef28	Ehd2	H2-T24	Prl8a2	Timp3	Avp
	Lgals3	Ston1	Il3ra	Prl2b1	Rasd2	Gpc3
	Abcc4	Endod1	Pcyt1a	Prl8a6	Nfatc4	Kmo
	Phldb2	Lmo7	Kctd11	Prl8a8	Katnal1	Dthd1
	Ercc3	LOC641050	Kctd10	Prl8a9	Sfrp1	Olfr1393
	Efemp2	Wtip	Krt14	Prl8a1	Spock2	Kif5a
	Tpgs2	Raph1	Tspan4	Prl7b1	Dkk1	Ulbp1
	Upk1b	Thbs1	Plekhg3	Prl7a1	Rasd1	Tcp10a
	Irf2bpl	Agrn	Ifi27l1	Prl7a2	Pde10a	Lat2
	Tspo	Naip5	Otud1	Prl7d1	Hgd	C030029H02Rik
	Nrep	Ptrh1	5730528L13Rik	Prl7c1	Fndc4	Hspa1a
	Tuft1	Plek	Raph1	Prl2a1	Fbxo2	Gm9376
	Slc6a8	Herc3	S100a16	Prl2c1	Lepr	Ift80
	Sult4a1	Fasl	Il28ra	Prl4a1	F3	Lipn
	Lims2	Fas	Pvr	Prl5a1	Muc5b	Mpdz
	Wnt7b	Duoxa2	Pgap1	Cbr1	Avpi1	Fbn1
	Hpcal1	Ano1	Otud7b	Gm5678	Dusp1	Crispld2
	Nme5	Tcrg-V3	Fam83h	Scgb1a1	Dusp4	AU046084
	Amer2	Slc5a8	Pam	Ptger3	Spink4	Rgs9
	Itgb1bp1	Cryab	Tgfbr2	Hpgd	Cald1	Pcolce2
	Csf1r	Entpd1	Dusp8	Ptger1	Bicc1	Fbxl13
	Fam167a	Fcer1g	Gdf15	Mitf	Nr4a1	9330198I05Rik
	Osmr	Jag2	Arid3a	Hsd11b1	Kcnj2	Gfra1
	Taf9b	Plec	Fam43a	Anxa3	Pck1	Gm12522
	Selenbp2	Gp49a	Angptl6	Pparg	Il1b	Pla2g1b
	Spag6l	Cd55	Stc2	Cyp11a1	Syngr3	9830166K06Rik
	Reep5	Cxcr6	Hpse	Ptgdr	Steap4	Mecom
	Edn1	Tcrb-J	Trib3	S100a6	A4galt	Mb
	Sh3tc2	Pdlim2	Crlf3	Tbxas1	Krt17	Mapk12
	Tnfaip2	Cd226	Neu1	Ptgir	Flnc	Slc24a1
	Vcam1	Mboat1	Dhx58	S100a10	Loxl1	Olfr117
	Pla1a	9130008F23Rik	Egfr	Anxa4	Shc2	LOC102639145
	Tdrkh	Klf4	Grb10	Prl2c3	Gdf15	Tfap2c
	Ift43	Agtpbp1	1700047I17Rik2	Prl2c2	Themis2	1700019B21Rik
	Mycbp2	AA467197	Tjp1	Prl2c5	Akap12	Gm5118
	Tmprss7	Smpdl3a	Glipr1	Hsd11b2	Krt7	Igfbp5
	Extl2	Ssh1	Mettl7b	Ptgfrn	Aldh1l2	Lrp2bp
	Eva1c	Skil	Tmem188	Ppargc1a	Scel	Sgol2b
	Grhl1	Cytip	Glt28d2	Akr1b3	Sema7a	Zfp94
	Palmd	Capn13	Tcte2	Hpgds	Anxa3	Krt74
	Tacstd2	Tmem149	Cnksr1	Ptger2	Slc39a8	Smkr-ps
	Atxn10	Rab8b	Pwwp2b	Anxa1	Kifc3	Zdhhc22
	Maged2	Gcnt1	Dennd2c	Ptgis	Pgghg	Fgf10
	Scel	Crym	Cwh43	Ptgds	Sik1	Kctd19
	Epdr1	Eif4e3	1700012L04Rik	Pla2g4a	Emp3	Adgrg6
	Cd47	Slc5a6	Rtp4	Ptgs1	Ecm1	Gm30667
	Mapk11	Abcc5	Arid5a	Sox9	Adamtsl4	Tekt1
	Ltbp3	Rab31	Smad7	Anxa6	Dusp10	Gm30421
	Armcx2	Cd8b1	Plec	Ptgs2	Etnk2	Gm10823
	Mboat2	Rras	Fam59a	Tbxa2r	Phldb2	4833417C18Rik
	Mapk12	Rnf19b	Oasl1	Ptges	Creb5	Gm13481
	Sgms1	Slco2a1	Pparg		Igfbp1	Pon1
	Sub1	Tyrobp	Hist1h2bj		Zfp185	Ccdc7
	Ly6d	Chac1	Tnks1bp1		Ankrd1	Gm41669
	Ppp1r3c	2310014H01Rik	Krt23		Ina	1700011I03Rik
	Slc7a4	Emb	Acot10		Tagln	Adrbk2
	Selenbp1	Flnb	Sez6l2		Cacna1c	Loxl1
	Cpm	Pla1a	Trip6		Tmem178	Col2a1
	Ptprk	2010003K11Rik	Steap1		Clgn	Olfr651
	Ankrd1	Chst4	Rassf1		Nr4a2	Cyp2c55
	Smpd3	Gzmk	Rusc2		Wnt7a	Slc22a30
	Ccdc127	Slc22a23	Ereg		Fbxo32	Wwtr1
	Btbd11	Fmnl1	Ssh1		Spon2	Cmtm1
	Arhgap29	Socs3	Trim15		Nexn	Islr
	Uggt2	Cd101	Ifrd1		Fstl1	Myocd
	Plin4	AW112010	Tsc22d2		Cxcl3	C130030K03Rik
	Fgf1	Car2	Rhof		Trpv6	C530034L13Rik
	Tlr3	Epb4.1l4a	Flnb		Aqp3	6430503K07Rik
	Cdh6	P4ha1	Tctex1d2		Cdyl2	Cyp2b23
	Tspan6	Ppp1r16b	Herc6		Rrad	Nyap2
	Pdgfc	Rhod	Maff		Grem1	Ccbe1
	Hk1	Prkce	Anxa5		Cercam	Chrm4
	Slurp2	Arhgap15	Serpinb5		Tuba1a	Fkbp10
	Ptprs	Slc25a4	Ptprt		Krt80	Dpysl5
	Map9	Tigit	Litaf		Angptl4	Olfr796
	Dap	Dennd4a	Edn3		Pxdc1	Nlrp4e
	Cpne8	Bcl2l1	Asap1		Tmem154	Gm10440
	Flrt2	Ddah1	Podxl		Kyat1	4930504D19Rik
	Adam28	AA986860	Chac1		Krt13	4930529K09Rik
	Hmgcll1	Chn2	Slc44a2		Ptprm	A230028O05Rik
	Ifit3	Ms4a6b	Paqr8		Mfsd4a	4930448I06Rik
	Ifit3b	Large	Plcd3		Gm94	Mgat4d
	Ldhb	Clnk	Sh3bp5		Hyi	Prom2
	Oog1	Myo15b	Phlda2		Arsj	Gm13539
	Gm2042	Clic4	Lrrfip1		Tnfsf15	4930526L06Rik
	Pramel51	Emp2	Phlda1		Rgma	Ifnb1
	Farp1	Id2	Gjb3		Pde4b	Rarres2
	Spire1	Gpr171	Acot9		Gm5414	9530026F06Rik
	Tlr2	Ly6f	Macf1		Lemd1	Fabp3
	Cldn6	Inpp5d	Fam160a1		Thbs2	Gm26578
	Trappc12	Rapgef2	Mapk11		Krt16	Cpa6
	Lrg1	Myh14	Gadd45b		Cck	Gm9573
	Smarca1	Txk	Arnt2		Wnt7b	Crabp1
	Sult1c2	Itga4	Gm7665		Pla2g2a	1700039O17Rik
	Ubxn6	Csrnp1	Sh3tc1		Cd55	Syt4
	Ptpdc1	Dennd4a	Ptrh1		Mmp1b	A830005F24Rik
	Prss22	Susd2	Tulp2		Arid5a	B930071A02
	Abca3	Rabl5	Pim1		Serpinb2	Actn2
	Filip1l	Unc13d	Lmo7		Muc2	Olfr807
	Cystm1	Rbms1	Irgm2		L1cam	Vmn1r9
	Plxnb2	Cgn	Agtpbp1		Sp5	Gjc2
	Bnip3l	Trp53inp1	Akr1b8		Rnf39	Defb8
	Bicd2	Gimap6	Cldn4		4930544D05Rik	Prr23a
	Tubb6	Crim1	Ccl20		Vgll3	Slc12a3
	Celsr1	Ifi203	Rbms1		Cldn9	4933413L06Rik
	Them6	Depdc7	Steap2		Gm525	Cd248
	Clu	Itgb6	Osbpl5		Lyrm9	A430089I19Rik
	Sox4	Il2rb	Samd9l		Gatsl3	LOC102633880
	Arl6	Ildr1	6030445D17Rik		Tnfsf12	Bicc1
	Ankrd22	Tmsb10	Krt18		Arhgap8	Kank4
	Alcam	Pcx	Palld		Selenop	4930412C18Rik
	Ppp2r2b	F2r	Fos		Tubb3	Gje1
	Slc45a4	Tjap1	Ptpn21			Hba-a1
	Ermp1	Nbl1	Grasp			Htr7
	Pdlim2	Xk	Areg			Vmn1r183
	Anxa5	1700016K19Rik	Mdfi			Abca5
	Pla2g15	Gbp9	Bicd1			Zfhx4
	Timp3	Ppl	1700019L03Rik			C77370
	Map1b	Akap13	Gm6096			Art2a-ps
	Hbegf	Lag3	Cgnl1			Mtap7d3
	Cidea	Skap1	Prnd			C030018K13Rik
	Ripply3	Bmp2	Arhgef17			Tecrl
	Socs5	Nxf7	Rras2			Cacnb4
	Atp11a	Klf6	Gm7008			Lifr
	Chchd6	Bicd1	Id2			Olfr979
	Stc1	Anxa6	Rassf8			Syce1
	Asah1	Fos	1700016K19Rik			Ccdc80
	Fhl4	Tuft1	Jag2			Olfr921
	Runx1	Igsf9	Arl4c			Brinp1
	Fam89b	Arhgap25	S1pr2			Gm30539
	Copg1	Dusp1	Ppp1r9a			Sema3d
	Armcx3	Ostb	Prrg4			Kif4-ps
	Spaca7	Dennd4a	Derl3			Gm15527
	Hr	Ahnak	Als2cr4			Olfr1220
	Scara3	Pgap1	Pmaip1			Mctp1
	Nutf2	Slamf7	Ston1			Mro
	Cd14	Lcp1	Clic4			2900035I09Rik
	Ttc8	Mospd2	Tm4sf4			Dgkb
	Bbx	Cnksr1	Klf4			Mrc2
	Ppm1m	Cnn2	Prkcdbp			Hlf
	Psca	Mxd1	Ppl			Olfr107
	Cep170	Capn5	Slc5a6			Igfbp6
	Nudt18	Trpm6	Abhd2			1700013M08Rik
	Hlcs	Nipal1	Gml			Hrasls
	Prkar2b	Ppp2r3c	Capn5			Galntl5
	Pip5k1a	Lamb3	Susd2			Gm11682
	Tmem184c	Capn2	Isg20			Chrna3
	Id2	Syde1	Id1			Cspg5
	Ly6e	Gm5068	S100a6			Ogn
	Nkx2-6	Coro1a	S100a11			BB014433
	Zmat1	Il2rg	Klf6			Nlrp4a
	Zdhhc8	Pcyt1a	Vgll3			Gm33627
	Lipa	Grap2	Car2			Rtn1
	Rhoj	Jdp2	Id3			Gm30942
	Prkch	Rassf2	Fam46b			Pi16
	Irak1bp1	Oxct1	Ecel1			Rsph14
	Tspan17	Atf3	Tuft1			Igfbp7
	Hspa1b	Flrt3	Ccdc68			Akp3
	Hspa1a	Sprr1a	Mboat1			Gm1322
	Tirap	Tgfb3	Ccdc120			Aebp1
	Arl6ip5	Ctsw	Dusp3			Palmd
	Itpr2	Lat2	Vangl1			Klhl4
	Cers5	Crip2	Itgb6			Gm38553
	Ahnak	Wwtr1	Pdzk1ip1			Olfr19
	Ppl	Ctgf	Oasl2			Hbb-b2
	Aqp5	Gramd2	Arc			Tmem35
	Sfxn3	Slc44a2	Tln2			Gm35878
	Rin3	Apbb1ip	Rasgef1b			Mrgprb5
	Krt18	AI504432	Gm10691			4930591E09Rik
	Fbxl17	Itgav	Adm2			Npffr2
	Rab12	Stom	E130012A19Rik			Bend5
	Mdfic	Evi2a	Bmp8b			Tas2r130
	Lamc2	Apol7b	Acox2			Lrit2
	Uts2	Dusp6	Camk1			Fbln2
	Plk2	BC025446	Tpm2			Odf3l1
	Plau	Sla2	Basp1			G530011O06Rik
	Tmco3	Cd48	Hist4h4			Mylk2
	Ccdc126	Sgk2	Sgk2			1110013I04Rik
	Ccnd1	Chka	Hbegf			Higd1c
	Tpd52l1	Neu1	Cidec			Tmem200c
	Tmprss2	Glipr1	1700019G06Rik			Gm16404
	Fbln2	Syt12	Pard6b			Klri2
	Lst1	Sertad1	Wtip			Fndc5
	Anks3	Cd160	Rhod			4930545L08Rik
	Igsf1	Gsn	Lama3			Methig1
	Pear1	Acot10	Prss23			Gm2560
	Itm2b	Dok2	Lynx1			Hba-a2
	Tnfrsf11b	Pip4k2a	Ppp1r15a			Gm11681
	Rbbp4	Eif2s2	Emp2			Far1os
	Ccdc120	Fkbp9	Adamtsl4			Gm15762
	Efna5	Hmha1	Trpm6			S1pr5
	Marveld1	Slc31a2	F3			Gm10544
	Smpd1	Clic1	Mycbpap			Fitm1
	Foxg1	Cish	Wwc1			AU044856
	Myof	Rbpms	Sema3c			3632451O06Rik
	Tpbg	2310007B03Rik	Sh3tc2			Htr6
	Syt16	Gimap7	Sertad4			Gm10779
	Snx33	Ggta1	Slc7a11			St6gal2
	Dhh	Rhof	Dusp9			Gm41183
	Rfx2	Maff	Pear1			Sh2d1a
	Ddo	Cyth4	Cdkn1c			4931403G20Rik
	Sorbs2	Prkx	Adamts15			Gm30906
	Mkrn3	Myo1g	Cd55			Wbscr17
	Cav1	B4galt1	Bex1			Gm15230
	Ift81	Amotl2	Slc25a48			Gm28497
	Marcksl1	Rac2	2010002M12Rik			Spata3
	Tnfsf9	Lat	Sprr1a			LOC102643134
	Bace2	Myo1e	Ldhd			Ntrk1
	Fa2h	Msn	Emp3			Mycs
	Fbxo2	Cd3d	Nr4a1			Gm12505
	Tceal1	Gimap4	Csrnp1			Hbb-bt
	Axl	Prkcq	Arhgap29			Olfr945
	Kctd1	Rarb	Slc9a4			Col1a2
	Diras2	Pik3cd	Adm			AU045094
	Adamtsl4	Gzma	Rin1			Nppc
	Eml1	Epha4	Gm14446			Colgalt2
	Lasp1	Eif2s2	Ppp1r2			Tex40
	Xpc	Gramd1a	S100a4			Dcx
	Ift27	Socs1	Slamf9			Kcnh7
	Dtx3	Sh3tc1	Gm17622			Tnfaip8l3
	Gipc1	Dock2	Zfp57			C80120
	Slc44a4	Sprr2a1	Cxcl16			4930554G24Rik
	Wwp2	Smad7	Trex2			Lum
	Cyth3	Srgn	Zbp1			Sparcl1
	Gadd45g	Hic1	2310014H01Rik			1700101E01Rik
	Dnaja4	Sla	Klhl13			A26c2
	Tec	Pam	Tnfrsf12a			LOC105242408
	C2	Chrnb1	Clcf1			Alas2
	Tshz1	Il33	Smtnl2			Ccdc141
	Litaf	Fam129a	A230065N10Rik			Olfr1090
	Nfe2l3	Traf5	Npnt			Olfr566
	Flrt1	LOC100504914	Kifc3			Sim1
	Fam216a	Baiap2	Dok2			Thbd
	Gas6	Itgad	Fam189a2			Gnat1
	Sema3b	Sorbs2	Timp2			Gm28905
	H6pd	Slfn2	Il1rn			Trpc7
	Mgarp	Rhoh	Bcam			Zfp248
	Serp2	Ptprj	Prl2c3			Gm10558
	Tmem176b	Dok4	Mras			Gm4566
	Akt3	Cd244	Emp1			Onecut3
	Vasn	Il21r	Lamb2			8030453O22Rik
	Slc22a23	Tcrg-C	Anxa8			Krt33a
	Wnt7a	Sh3bp5	Flna			Gm13869
	Synj2	Tbc1d2	Pdlim2			Col3a1
	Unc13d	Tcrg-V2	1110032A04Rik			Parvb
	Rgl1	Map4k1	Mmp23			Gm32172
	Vwa5a	Ptprj	Myo1c			Gpr119
	AW551984	Ncf1	Dlk2			Gm4432
	Twf2	Wls	Lamb3			Il1f6
	Ephx4	Ptpn21	D14Ertd668e			Efemp1
	Lama3	Hcls1	Hspa1a			2310047D07Rik
	Ankrd50	Slamf9	Dusp10			Ttc39d
	Tnfaip8	Hvcn1	Fam55c			4833419A21Rik
	Ndn	Myo1f	Cav2			Skint5
	Hk2	Laptm5	Zmynd15			Adam1b
	Rrm2b	Cd27	Mrc1			Col1a1
	Rhod	Stat4	Sorbs2			Gm32135
	Krt7	Parvg	Ildr1			Lactbl1
	Barx2	Abi3	Crip2			Gdap5
	Tmem43	Rgs1	Lats2			1700066N21Rik
	Ecm1	Dtx1	Cish			Gm19395
	Cryz	Gpr68	Nrip3			Obox3
	Steap2	Crlf3	Slc6a14			Tspan10
	Cdk19	Abcc3	Hmox1			4930515I15
	Tsc22d1	Vangl1	Slc35e4			Ebf1
	Abcc5	Naip1	Fbxo24			4930442J19Rik
	Cdh3	H6pd	Atf3			Hecw2
	Clic1	2610018G03Rik	Abcc5			Gm11419
	Hyal1	Vnn1	Nbl1			Gm4454
	Cd9	Sh2d2a	Ifit1			Defb28
	Krt20	Dusp3	Oas3			Gm3120
	Krt4	Gpr114	Akap5			Dusp15
	Errfi1	Tnfrsf12a	Omp			Gm5907
	Sema3f	P2rx7	Dnahc2			Slfn5os
	Mboat1	Arhgdib	Hist1h1e			LOC102643083
	Sall2	S100a11	Cnn2			Klk1b7-ps
	Wls	Runx3	Pcsk6			Rnase9
	Gnai2	Itgb2	Chrnb1			Olfr1265
	Laptm5	Nkg7	Tgm1			1700101O22Rik
	Flna	Lats2	Rin3			Gm8364
	Capg	Pld2	Thbs1			Tlx1
	Kbtbd11	Ccr9	Slc5a5			Dcn
	Krba1	Ets1	Spon1			Rfpl4b
	Bhlhb9	Pard6b	Gm10972			Gm960
	Pou6f1	Art2b	Klrg2			1700021P04Rik
	Ppfibp1	Ptprcap	Pak6			Car10
	Hspa2	Cxcl16	Plk2			Gm33926
	Acsbg1	Camk1	Lgals3			Col6a1
	Pip4k2c	Il27ra	S100a14			Hbb-b1
	Hdac7	Npas2	Gm10393			1700125H03Rik
	Kif12	Bin2	2310007B03Rik			Gm32970
	Smoc1	Slc2a3	Rnf39			Gm35935
	Ttc22	Pdp1	Nt5e			Gm31336
	Rab31	Tead1	Apol9b			4632428C04Rik
	Mfap3l	Trat1	Ptpn14			Olfr121
	Cryab	Gimap3	Epn3			Dnajc27
	Tlr4	Chst12	Hdac7			Vmn1r82
	Mtmr10	Itgb7	Glis2			Gm33339
	Dram1	Cd53	Hspa1b			Nr0b2
	Snn	Gas2l3	Stx11			Cyp7a1
	Foxq1	Rbms1	Anxa1			Cxxc4
	Otub2	Ttc22	Ddx60			Ccdc162
	Ssbp3	Slc25a43	Wwtr1			Zfp28
	Itgb4	Myadm	Isg15			AU021092
	Twsg1	Itga1	Myof			Gm3081
	Zbtb7c	Hs3st1	Capn2			Gm15205
	Tmem132a	Cyp4b1	Apol9a			Gm1587
	Nes	Krt7	Isx			Limch1
	Tmem218	Lrrc8c	Fam129a			Mfap5
	Esd	Acap1	Clca6			Gm13373
	Robo1	Ikzf3	Lamc2			Gm34678
	Mlkl	Phlda1	Krt7			Stbd1
	St6gal1	Cyfip2	Rnf208			Trpm3
	Oxr1	Slc44a4	Fosl1			Pebp4
	Ikbkg	St8sia4	Gm16721			Gm41609
	Snap47	Wwc2	Tead4			Gm41011
	Nxnl2	Ccl5	2310002L13Rik			4930512B01Rik
	Pkd2	Tjp1	Mx2			Gm10789
	Atp6v0e2	4632428N05Rik	Lhfpl2			Ttbk1
	Ltb	Cd3e	Gm17237			Mageb16
	Bex2	Mgat4c	Ier3			Bhlhe41
	Bex1	Rasgrp1	Dusp1			2900011O08Rik
	Loxl4	Pmepa1	Jdp2			Nov
	Slc48a1	Fam59a	Slc7a3			Olfr259
	Lamc1	Selplg	A430105I19Rik			Lemd1
	Dlgap1	Dock10	Tinagl1			E230034D01Rik
	Inpp5k	Lpxn	Stk32c			Tmem213
	Il34	S100a11	Rnd1			Gm9502
	Cav2	Pdgfc	Amotl1
	Tmem216	Cd7	Oxct2b
	Sh3kbp1	Agps	1700056E22Rik
	Kif3c	Tsc22d2	Gprc5a
	Setbp1	Cd37	Rbpms
	Erich1	Prkch	Hist1h3c
	Elk3	Itgae	Cxcl10
	Serinc2	Sash3	Pmp22
	Tmem106c	Glp1r	Lama5
	Frmd6	Lck	Dpcr1
	Tmem231	Acot9	Usp18
	Cacnb3	Gpr18	Rsad2
	Slc9a3r2	Parp8	Sprr2a3
	Wasf1	Dab2	Fabp3
	Rtn4	Lcp2	Ahnak
	Ccdc68	Tmem125	Gngt2
	Dio1	Cd3g	Pcolce
	Fmnl3	Sept1	2010109I03Rik
	Efemp1	Arhgef3	Phldb2
	Slc39a4	Bmp8b	Serpinb9
	Pitpna	Zap70	Bmp2
	Lpar6	Lsp1	Arhgap40
	Wwc2	Cst7	Xaf1
	Lgmn	Ptpn22	Syt12
	Spp1	Prkacb	Ifit3
	Stard3	Tinagl1	Zfp37
	Qsox1	Ikzf2	Rrad
	Emp2	Tead1	Sprr2b
	Zfpm2	Cyr61	Ptrf
	Tex264	Fli1	Stbd1
	Nxn	Cd8a	Atp11a
	Ccl20	Krt18	Vnn1
	Col4a5	Fam101b	Epha2
	Ano1	Ppp3cc	Gm17244
	Eml3	Akna	Anxa3
	Ffar4	Id3	Ano1
	Myo1c	Wwc1	Sprr2a1
	Pias3	Epha2	2310002J15Rik
	Scx	Ptprc	Sprr2a2
	Pip4k2b	Hbegf	Dusp14
	Tinagl1	Myo1c	Clu
	Acsl4	Cd96	Rassf8
	B9d2	Celf2	Arhgap23
	Rogdi	Itk	Tceal7
	Orai1	Fxyd5	Gcnt1
	Arhgef25	Nckap1l	Synpo2l
	Tnf	Tgfbr2	I830012O16Rik
	Mtmr11	Jub	Plaur
	Tfcp2l1	Fyn	Mtap6
	Fam229b	Ikzf1	2610019F03Rik
	St3gal5		Cyr61
	C3		Gjb4
	Pls3		Wfdc2
	Dok2		Cdh16
	Ly6g6e		Slc12a4
	Jkamp		Ahnak2
	4931417E11Rik		Unc13d
	Mcc		39509
	Cxcl17		Ly6a
	Znrf1		Adam8
	Me1		Jub
	Ambp		Fgf15
	Baiap2l1		Arhgap22
	Cttn		Amotl2
	Dynll1		Plat
	Zc2hc1a		Slc25a43
	Arpp19		Syt16
	Tmem63a		Cryab
	Ddah1		Clic3
	Wdr6		Edn1
	Tmem40		Wwc2
	Emc1		Ildr2
	Piezo1		Yap1
	Slc6a15		Btn1a1
	Gata3		P2rx2
	Sftpd		Ly6c2
	Kif3a		Lor
	Rem2		Mndal
	Rbpms		Nid1
	Maged1		Syde1
	Rora		Fgd3
	Rsph9		AF064781
	Oaz2		Akap2
	Ppp1r11		Hpcal4
	Atg9b		Calcb
	Pkia		Ehd2
	Hap1		Plau
	Slc26a9		Wnt7a
	Mmp15		Il33
	Ebf1		Zfp185
	Galnt11		Ankrd35
	Aqp1		Tm4sf1
	Atp6v1f		Msln
	Fermt2		Krt80
	Rnf11		Cyp1a1
	Trip12		Ctgf
	Plekhs1		Psca
	Furin		Syt8
	Iqcb1		Ggta1
	Muc1		Ly6c1
	Irf9		Serpinb9b
	Fosb
	Arhgap44
	Bcl9l
	Wbp1l
	Pacsin3
	Stra6
	Naglu
	Hpcal4
	Zcchc3
	Tmem107
	Ergic1
	Gna14
	Tspan15
	Slc22a4
	Dync2li1
	Adam32
	Eef1d
	Sord
	Rasgrp3
	Acot7
	Slu7
	Calcoco1
	Cnnm2
	Pdzk1ip1
	Map1lc3a
	Flnc
	Map1s
	Medag
	Lman2l
	Flnb
	Csnk1e
	Tbcel
	Unc119b
	Nicn1
	Tspan2
	Skil
	Aldh3b1
	Dcxr
	Ccpg1
	Gabrp
	Mgat3
	Sdc1
	Anxa4
	Ptprb
	Chic1
	Sdf2
	Mea1
	Zmpste24
	Card10
	Edn2
	Tpst1
	Iqgap2
	Palld
	Tle3
	Icam1
	Cdc42ep2
	Gjb4
	Notch3
	Id1
	Timp2
	Cblc
	Sgk1
	Rac3
	Slco2a1
	Lamb3
	Tmem229a
	Plod2
	Dlg5
	Smad6
	Fbf1
	Cyba
	Rras
	Uba7
	Lama5
	Ccdc102a
	Clcf1
	Romo1
	Phlda1
	Ssbp4
	Flot2
	Nphp4
	Dennd5a
	Kcp
	Cdkl2
	Sorl1
	Itga2b
	Irak2
	Tead2
	Zfp30
	Gemin7
	Rgl3
	Ttc39a
	Rhob
	Shroom1
	Csf2
	Amotl2
	Tlr6
	Gramd1b
	Parp8
	Dusp6
	Tenm4
	Fry
	Vps33a
	Lgi2
	Muc4
	Cp
	Nenf
	Tnk2
	Dmwd
	Antxr2
	Syngr1
	Cdk20
	Enpp5
	Lrrfip1
	Ipo4
	Il24
	Kcnk1
	Dyrk3
	Wdr77
	Ntrk2
	Gnaz
	Bcam
	Fam171a2
	Katnb1
	Tgm5
	Bace1
	Cxcl12
	Evc2
	Ift122
	Wdr47
	Hgfac
	Vamp8
	Parp12
	Msln
	Gsto1
	Rpgrip1l
	Fah
	Scmh1
	Ildr1
	Arhgef18
	Ypel3
	Abhd8
	Slc39a13
	Kifap3
	Srgap3
	Emc3
	Chn2
	Eid2
	Ctnnb1
	Far1
	Apbb1
	Capn2
	Sh3bgrl3
	Tbc1d19
	Wwtr1
	Tor3a
	Kank3
	Ppm1k
	Pdlim4
	Hmox1
	Mxd4
	Adora1
	Rgs10
	Rap1gap
	Pip4k2a
	Golm1
	Agrn
	Kctd17
	Aldh3a1
	Mmp14
	Usp18
	Nos3
	Lrrc49
	Acacb
	Gcnt3
	Cited4
	Lmo4
	Hif3a
	Shisa5
	Bbs4
	Endod1
	Bicc1
	Krt19
	Hsd17b2
	Exoc4
	Arhgap22
	Rassf9
	Plaur
	Tmem62
	Rdh10
	Hsbp1
	Unc5c
	Mlf1
	F2rl1
	Anxa8
	Abhd5
	G3bp2
	Mrc1
	Map3k12
	Lrp6
	Ctxn1
	Ccdc92
	Rbp1
	Ly96
	Fam107b
	Ank3
	En1
	Ehd2
	Dynlrb2
	Dhx57
	F2r
	Ccser2
	Fkbp9
	Rhbdf1
	S100a1
	Lgals3bp
	Gpc1
	Ccrl2
	Parm1
	Cd276
	Rbx1
	Dusp1
	Aldh4a1
	Thsd4
	Fbxo21
	Junb
	Morn2
	Rassf5
	Tapbp
	Sytl2
	Rab38
	Muc20
	Prr18
	Mmp11
	Smo
	Myo1e
	Rhoc
	Eva1b
	Rab11a
	Gnb5
	Porcn
	Rab11fip5
	Cx3cl1
	Gbp2b
	Gbp2
	Metrn
	Fbxo32
	Gas8
	Cmtm3
	Ptprr
	Zc4h2
	Rab34
	Map7d1
	Gpr137b
	Fam214a
	Pllp
	Igf1r
	Rasgrf1
	Prkacb
	Pycr2
	Ahi1
	S100a6
	Snrk
	Eps8l1
	Nr2f2
	Gspt2
	Fggy
	Cd99l2
	Cdh13
	Sema4b
	Bdh2
	Pifo
	Lmna
	Epha2
	Cmtm7
	Txndc15
	Pld3
	Parp14
	Man2a2
	Tnfrsf21
	Prmt2
	Plscr1
	Plscr2
	1700057G04Rik
	Sucnr1
	Pglyrp1
	Paqr7
	Asb1
	Samd9l
	Rsph1
	Wfdc1
	Ctse
	Rbm4b
	Crip2
	Cap1
	Oas2
	Il7
	Sult5a1
	Ube2h
	Col4a1
	Fam102b
	Pdgfb
	Spag6
	Glipr1
	Slco3a1
	Creld1
	Maff
	Ube2n
	Tmem125
	Fndc3b
	Hebp2
	Spata6
	Rbms3
	Paqr5
	Lrrc20
	Dnaaf3
	Atp6v0a1
	Mfsd1
	Kctd21
	Orai3
	Mettl7b
	Rcan3
	Baiap2
	Bbs10
	Slc2a1
	Dusp10
	Ctsh
	Alkbh2
	Fgd2
	Pbxip1
	Inhba
	Tmie
	Sh3pxd2b
	Bmp4
	Pald1
	Kctd10
	Hilpda
	Manba
	Myo7a
	St3gal3
	Cul7
	Napa
	Hs3st1
	Zscan2
	Pak3
	Gnai1
	Smarcd3
	Acap3
	Atp2b1
	Camk1
	Abhd4
	Bnip2
	Ier3
	Plec
	Fzd6
	Trnp1
	Amotl1
	Ehd4
	Chic2
	Ppbp
	B9d1
	Tmprss4
	Syt11
	Plscr4
	Spsb4
	Nutf2-ps1
	Ppp1r3d
	Dapk1
	Abi2
	Nbea
	Gch1
	Dzip1l
	Ppp1r18
	Abhd6
	Pacrg
	Ccdc3
	Homer3
	Hspg2
	Prkd3
	Gsdmd
	Emp1
	S100a16
	Vamp5
	Fcho1
	Nap1l1
	Ccdc12
	Cnp
	Vnn3
	Kifc3
	Nt5c2
	Tmem108
	Rab27a
	Tm4sf4
	Cdh16
	Chd3
	Vangl1
	Atp6v1b2
	Agpat4
	Myo9b
	Nbl1
	9130409I23Rik
	Degs1
	S100a13
	Krt14
	Pcyt1b
	Pramel32
	Pramel17
	C130073F10Rik
	Pramel18
	Pramel19
	Gm12790
	Gm12789
	Pramel21
	Pramel22
	Pramel23
	Pramel24
	Pramel25
	Pramel26
	Pramel27
	Pramel11
	Pramel16
	Pramel28
	Pramel14
	Pramel4
	Gm13102
	Oog3
	Oog2
	Pramel29
	Pramel5
	Pramel30
	Pramel31
	Pramel15
	Pramel13
	Pramel33
	Pramel34
	Pramel35
	Pramel36
	Pramel37
	Gm6351
	Pramel38
	Pramel39
	Pramel40
	AA792892
	Pramel41
	Pramel42
	Pramel43
	Pramel44
	Gm6205
	Gm3183
	Gm6367
	Pramel45
	Gm16513
	Pramel46
	Pramel47
	Pramel48
	Gm3286
	Pramel49
	Pramel50
	Gm7982
	E330014E10Rik
	Scap
	Tmtc2
	Arl3
	Ccng1
	Lxn
	Cttnbp2nl
	Msrb2
	Arsb
	Camk2n1
	Maml2
	Prkcz
	Rmdn2
	Ptpn14
	Stx11
	Tcea2
	Ddr1
	Lurap1l
	Napsa
	Tlcd1
	Eepd1
	Timp1
	Pik3c2g
	Wnt4
	Cgnl1
	Serinc1
	S100a14
	Htra3
	Enpp4
	Bbs9
	Ahnak2
	Lyplal1
	Vill
	Ubxn11
	Gabarapl1
	Tk2
	Gcnt1
	Gm49337
	Pik3r3
	Plat
	Igfbp7
	Sgsm3
	Trappc2
	Pdpn
	Pdzrn3
	Isg20
	Ptk7
	Reln
	Lrrc8e
	Gprc5a
	Nrp1
	Osgin1
	Sh3pxd2a
	Haghl
	Col4a2
	Adam15
	Cnksr1
	Tesc
	Tescl
	Trim3
	Celf2
	Pak1
	Ypel5
	Ttc26
	Irf1
	Evc
	Suox
	Aph1b
	Aph1c
	Ltbp1
	Ift74
	Psapl1
	Ap3m2
	Hpx
	Ccdc103
	Unc13a
	Pfn2
	Ncmap
	Fbxo4
	Ddit4
	Ubtd2
	Bid
	Akr1b8
	Akr1b10
	Akr1b7
	Cadm1
	Zfp512b
	Tff2
	Lbh
	Padi2
	Lefty2
	Lefty1
	Parva
	Gnptg
	Sptbn2
	Gdf10
	Klc3
	Gja1
	Sgsm1
	Cdk5
	Klrg2
	Ccdc33
	Iffo2
	Gm21969
	Mtap
	Sdf4
	Lamb2
	Picalm
	Myo5c
	Gnl1
	Arl4c
	Kif9
	Anxa1
	Trim29
	Bcl2l1
	Cbx6
	Insig2
	Il17re
	Cmtm8
	Pdrg1
	Slc45a3
	Ophn1
	Tpcn1
	Tspan33
	S1pr2
	Mfhas1
	Wwc1
	Lypd3
	Sh3tc1
	Slc25a48
	Anxa3
	Vopp1
	Gtf3c5
	Ltf
	Itga3
	Pdxk
	Rsad1
	Gsn
	Pik3ip1
	Sestd1
	Gm2a
	Abcc3
	Mal
	Serpinb11
	Disp1
	Anxa6
	Tmem74b
	Wfdc2
	Cxcl16
	Fnbp1
	Rbbp9
	Bcas1
	Pygb
	Arap1
	Polr2l
	Zbtb32
	Ier5l
	Osbpl5
	Lbp
	Klf4
	Crp
	Chrnb1
	Samd14
	Mapk8ip1
	Tspan4
	Pramel1
	Pramel12
	Oog4
	Gm13043
	Gm13040
	Gm13057
	Pramel20
	Pramel7
	Pramel6
	Nipa1
	Slc4a3
	Dync2h1
	Tulp2
	Meis1
	Tle6
	Tnfrsf26
	Tnfrsf22
	Tnfrsf23
	Tmc5
	Cd44
	Gng7
	Tns3
	Tgm2
	Pwwp2b
	Spns3
	Rilpl1
	Rabac1
	Tbc1d2
	Arhgap23
	Stxbp1
	P2ry2
	Emp3
	Camkk1
	Pamr1
	Pes1
	Cnn2
	Agps
	Lpcat4
	Duoxa2
	Stxbp4
	Prnp
	Itgav
	Hpn
	Slc23a3
	Bok
	Kbtbd3
	Pcbp3
	Abi3
	Ptgs1
	P2ry6
	Bmf
	Ttc30b
	Ttc30a2
	Ttc30a1
	Garnl3
	Cnppd1
	Syt8
	Aqp8
	Bdnf
	Syde1
	Dmkn
	Shf
	Bcl2
	Fgfr2
	Tmbim4
	Gzmm
	Sbsn
	Megf8
	Acsm3
	Lcn2
	Fam20c
	Chst8
	Cstb
	Galnt10
	Tle2
	Susd4
	Kansl1l
	Tmc7
	C2cd4c
	Dhx32
	Phlda3
	Get4
	Aim2
	Capns1
	Denr
	Rassf7
	Capn5
	Sh3glb2
	Accs
	Msantd3
	Slpi
	Atp9a
	Azgp1
	Palm
	Sat2
	Clic3
	Otop3
	Tmbim1
	Pam
	Kif1a
	Aplp1
	Tgfbr2
	Hnf1b
	Ip6k2
	Appl2
	Tnni2
	Vapb
	Synrg
	Rbms1
	Ildr2
	Vps37b
	Chpf
	Ap2b1
	Fxyd3
	Ush1g
	Bcl2l11
	Bax
	Pcolce
	Csrp1
	Gpsm1
	Msantd4
	R3hdm4
	Zmynd8
	Rapgef6
	Itgb6
	Duox2
	Hspb1
	Ctnnal1
	C1qtnf4
	Il1rn
	Lrrc26
	Mpv17
	Meis2
	Tor4a
	Tmx4
	Tmem17
	Tpm2
	Med31
	Wtip
	Pbx1
	Rasl10a
	Nphp1
	Pax8
	Igfbp3
	Col18a1
	Ctsa
	Tctn2
	Mmp13
	Ass1
	Atox1
	Irf7
	Il1a
	Gngt2
	Fn1
	Smtnl2
	Nefh
	Igfbp5
	Trip6
	Fmnl2
	Prkca
	Gas2l1
	Foxa2
	Omp
	Epn3
	Hid1
	Ppp1r15a
	Pkp4
	Cd151
	Fjx1
	Limk1
	Pitpnm3
	Itpripl2
	Plcd3
	Dnajc10
	Bsg
	Anapc2
	Tns1
	Slc44a2
	Wdpcp
	Slc44a1
	Dusp18
	Dbndd2
	Sox17
	Smox
	Egfr
	Pmepa1
	Gadd45b
	Bcat2
	Gde1
	Cldn13
	Cldn4
	Copz2
	Plekhm3
	Flrt3
	Enkur
	Rps19
	Slc28a2
	Slc28a2b
	Ptpre
	Rnf208
	Tshz2
	Xaf1
	Stk36
	Agfg2
	Arhgap40
	Rbm43
