# Supplementary material for: Partial in vivo reprogramming enables injury-free intestinal regeneration via autonomous Ptgs1 induction
Source: Sci Adv. 2023 Nov 24;9(47):eadi8454. doi: 10.1126/sciadv.adi8454 (PMC10672161; doi:10.1126/sciadv.adi8454)
Supplement: Supplementary file 3 — Movie S1 [file sciadv.adi8454_movie_s1.zip]

Archive with 1 entries (1 files):
- adi8454_Movie_S1.mp4
